# Supplementary material for: Chromosomal and Plasmid-Based CRISPRi Platforms for Conditional Gene Silencing in Lactococcus lactis
Source: Int J Mol Sci. 2025 Sep 29;26(19):9516. doi: 10.3390/ijms26199516 (PMC12524933; doi:10.3390/ijms26199516)
Supplement: Supplementary file 1 [file ijms-26-09516-s001.zip]

Archive with 1 entries (1 files):
- ijms-3851844-supplementary.pdf
